# Supplementary material for: Development and Validation of a Novel Mitochondrion and Ferroptosis-Related Long Non-Coding RNA Prognostic Signature in Hepatocellular Carcinoma
Source: Front Cell Dev Biol. 2022 Aug 12;10:844759. doi: 10.3389/fcell.2022.844759 (PMC9413087; doi:10.3389/fcell.2022.844759)
Supplement: Supplementary file 1 [file Table2.XLSX]

## Sheet: Table2
Table2:The multivariate cox regression in training cohort
Features	HR	HR.95%L	HR.95H	Pvalue	Hazard Ratio(95%CI)
Signature
High risk group				NE
Low risk group	0.39	0.25	0.61	<0.01	0.39(0.25~0.61)
Tumor_stage
I-II				NE
III-IV	2.47	1.69	3.62	<0.01	2.47(1.69~3.62)
