# Supplementary material for: Development and Validation of a Novel Mitochondrion and Ferroptosis-Related Long Non-Coding RNA Prognostic Signature in Hepatocellular Carcinoma
Source: Front Cell Dev Biol. 2022 Aug 12;10:844759. doi: 10.3389/fcell.2022.844759 (PMC9413087; doi:10.3389/fcell.2022.844759)
Supplement: Supplementary file 2 [file Table3.XLSX]

## Sheet: Table3
Table 3: The multivariate cox regression analysis in validation cohort
Features	HR	HR.95%L	HR.95%H	Pvalue	Hazard Ratio(95%CI)
Signature
High risk group				NE
Low risk group	0.33	0.13	0.82	0.016	0.33(0.13~0.82)
Tumor stage
I-II				NE
III-IV	1.06	0.14	7.96	0.96	1.06(0.14~7.96)
Tstage
T1				NE
T2	1.62	0.85	3.07	0.14	1.62(0.85~3.07)
T3	3.04	0.37	25.34	0.31	3.04(0.37~25.34)
T4	1.06	0.04	11.81	0.79	1.06(0.04~11.81)
