# Supplementary material for: Development and Validation of a Novel Mitochondrion and Ferroptosis-Related Long Non-Coding RNA Prognostic Signature in Hepatocellular Carcinoma
Source: Front Cell Dev Biol. 2022 Aug 12;10:844759. doi: 10.3389/fcell.2022.844759 (PMC9413087; doi:10.3389/fcell.2022.844759)
Supplement: Supplementary file 4 [file Table6.XLSX]

## Sheet: Sheet1
Supplementary Table 2:The primer sequences of hub genes
AC023090.1-Forward	5′-CACACATCATCGCCACACATC-3′
AC023090.1-Reverse	5′-GTGATTTTCAGCGGGACCTC-3′
AL365361.1-Forward	5′-GCACATCACAGATAAGAGGCGA-3′
AL365361.1-Reverse	5′-GCCTTTAAAAACTGCCCCCT-3′
ACSL6-AS1-Forward	5′-GGCTCAAAGCAGCATCTCATCC-3′
ACSL6-AS1-Reverse	5′-CCCAGTCAAGGTCCTCACCTCA-3′
LHFPL3-AS2-Forward	5′-AGAGCTCCCAGGCTTTTCTC-3′
LHFPL3-AS2-Reverse	5′-TTCAGGAGGCAGTGAGGTAGA-3′
LINC02362-Forward	5′-AAAACCTGCGGACAAAATCT-3′
LINC02362-Reverse	5′-GTCTGGTCAACACGGTGAAA-3′
AC099850.4-Forward	5′-CAGTGTTGCAATCTCGGCTC-3′
AC099850.4-Reverse	5′-CTGTGAGACCTAGTTCCCTGT-3′
AC022007.1-Forward	5′-TCAGCCCTTCAGAGCCACTA-3′
AC022007.1-Reverse	5′-CACCCTAGTTTAGGCGGCAT-3′
MSC-AS1-Forward	5′-TGCAATACCTGCCACGTCC-3′
MSC-AS1-Reverse	5′-TTTCCAACGACATTGGGCTCT-3′
CYTOR-Forward	5′-ACCGAAAATCACGACTCAGCCC-3′
CYTOR-Reverse	5′-AATGGGAAACCGACCAGACCAG-3′
GAPDH-Forward	5′-AATCCCATCACCATCTTCCAG-3′
GAPDH-Reverse	5′-GAGCCCCAGCCTTCTCCAT-3′
