# Supplementary material for: Development and Validation of a Novel Mitochondrion and Ferroptosis-Related Long Non-Coding RNA Prognostic Signature in Hepatocellular Carcinoma
Source: Front Cell Dev Biol. 2022 Aug 12;10:844759. doi: 10.3389/fcell.2022.844759 (PMC9413087; doi:10.3389/fcell.2022.844759)
Supplement: Supplementary file 5 [file Table4.XLSX]

## Sheet: Sheet2
The clinical characteristics of HCC patients in the high-risk group and low-risk group
Characteristics	low(N=225)	high(N=123)	pvalue
Tstage			4.1e-05
T1	130(57.78%)	39(31.71%)
T2	43(19.11%)	43(34.96%)
T3	43(19.11%)	34(27.64%)
T4	6(2.67%)	7(5.69%)
unknown	3(1.33%)	0(0.0e+0%)
Nstage			0.24
N0	152(67.56%)	91(73.98%)
N1	3(2.33%)	0(0.0e+0%)
NX	70(30.11%)	32(26.02%)
Mstage			0.13
M0	154(68.44%)	94(76.42%)
M1	4(1.78%)	0(0.0e+0%)
MX	67(29.78%)	29(23.58%)
Tumor_stage			0.00031
stage I	123(54.67%)	39(31.71%)
stage II	40(17.78%)	38(30.89%)
stage III	45(20%)	37(30.08%)
stage IV	4(1.78%)	0(0.0e+0%)
unknown	13(5.77%)	9(7.32%)
