# Supplementary material for: Development and Validation of a Novel Mitochondrion and Ferroptosis-Related Long Non-Coding RNA Prognostic Signature in Hepatocellular Carcinoma
Source: Front Cell Dev Biol. 2022 Aug 12;10:844759. doi: 10.3389/fcell.2022.844759 (PMC9413087; doi:10.3389/fcell.2022.844759)
Supplement: Supplementary file 6 [file Table1.XLSX]

## Sheet: Sheet1
Variables	No. of Patients
	Training	validation
Gender
Male	158	78
Female	72	40
Age
≥60	128	59
＜60	102	59
Tumor stage
Stage I	103	59
Stage II	49	29
Stage IIII	58	24
Stage IV	3	1
unknown	17	5
Tstage
T1	107	63
T2	56	30
T3	55	22
T4	10	3
Nstage		1
0	158	85
1	1	2
unknown	71	31
Mstage
M0	162	86
M1	3	1
unknown	65	31
